# Supplementary material for: WRKY61 Negatively Regulates Aluminum Resistance by Inhibiting the Expression of ALMT1 in Arabidopsis thaliana
Source: Plants (Basel). 2025 Oct 27;14(21):3286. doi: 10.3390/plants14213286 (PMC12610487; doi:10.3390/plants14213286)
Supplement: Supplementary file 1 [file plants-14-03286-s001.zip]

Archive with 1 entries (1 files):
- plants-3823667-supplementary.pdf
